# Supplementary material for: Advances, Challenges, and Perspectives in Glomalin-Related Soil Protein Research
Source: Microorganisms. 2025 Mar 25;13(4):740. doi: 10.3390/microorganisms13040740 (PMC12029919; doi:10.3390/microorganisms13040740)
Supplement: Supplementary file 1 [file microorganisms-13-00740-s001.zip]

Archive with 1 entries (1 files):
- microorganisms-3521155-supplementary.pdf
